# Supplementary material for: Development and Characterization of an Edible Zein/Shellac Composite Film Loaded with Curcumin
Source: Foods. 2023 Apr 7;12(8):1577. doi: 10.3390/foods12081577 (PMC10137614; doi:10.3390/foods12081577)
Supplement: Supplementary file 1 [file foods-12-01577-s001.zip]

Archive with 1 entries (1 files):
- foods-2291187 - Supplementary Materials.pdf
